# Supplementary material for: Tumors induce de novo steroid biosynthesis in T cells to evade immunity
Source: Nat Commun. 2020 Jul 17;11:3588. doi: 10.1038/s41467-020-17339-6 (PMC7368057; doi:10.1038/s41467-020-17339-6)
Supplement: Supplementary file 5 — Supplementary Data 2 [file 41467_2020_17339_MOESM5_ESM.xlsx]

## Sheet: Sheet1
gene_names	gene_scores	log2_FC	pairwise_test	percent_cluster1	percent_cluster2
Cma1	161.158	inf	6 vs. 7	100	0
Mcpt4	149.931	19.4539	6 vs. 7	100	0.819672
Tpsb2	121.706	21.026	6 vs. 7	100	0.819672
Mrgprb1	81.2502	inf	6 vs. 7	99.3333	0
Cd81	77.7134	9.61072	6 vs. 7	99.3333	1.63934
Kit	69.636	inf	6 vs. 7	100	0
Vwa5a	51.2008	6.47871	6 vs. 7	99.3333	1.63934
Ccl2	45.2798	17.4734	6 vs. 7	98.6667	0.819672
Mrgprb2	44.6562	inf	6 vs. 7	97.3333	0
Apoe	44.6042	5.67174	6 vs. 7	99.3333	10.6557
Hpgds	43.2729	inf	6 vs. 7	98.6667	0
Rab27b	39.8404	9.04971	6 vs. 7	97.3333	0.819672
Cpa3	38.7664	6.14543	6 vs. 7	100	68.0328
Ly6a	38.4253	5.55446	6 vs. 7	100	4.09836
Slc29a1	36.6058	10.1509	6 vs. 7	98	2.45902
A530099J19Rik	36.5384	inf	6 vs. 7	95.3333	0
Pmp22	36.0306	10.6789	6 vs. 7	94.6667	4.09836
Cyb5a	35.2217	4.75019	6 vs. 7	98	9.01639
Slc31a2	34.9998	7.45755	6 vs. 7	96.6667	0.819672
Serpinb1a	33.2551	4.22871	6 vs. 7	99.3333	28.6885
Kcne3	33.0702	8.74539	6 vs. 7	95.3333	0.819672
Hexb	32.5616	4.96283	6 vs. 7	96.6667	6.55738
Mfge8	31.0617	7.21892	6 vs. 7	95.3333	2.45902
Basp1	30.6358	7.16343	6 vs. 7	99.3333	1.63934
Acer3	30.2124	8.35438	6 vs. 7	94	1.63934
Atp8b5	29.2876	inf	6 vs. 7	96	0
Mrgprx2	28.3721	11.4076	6 vs. 7	95.3333	1.63934
Osbpl8	28.309	3.82991	6 vs. 7	98.6667	18.8525
Tph1	28.264	inf	6 vs. 7	93.3333	0
Itm2c	26.889	3.61581	6 vs. 7	98.6667	22.9508
Cd55	26.6616	5.65314	6 vs. 7	95.3333	4.91803
Maob	26.3612	inf	6 vs. 7	92.6667	0
Hs6st2	26.0819	inf	6 vs. 7	94	0
Tpsab1	25.9375	inf	6 vs. 7	93.3333	0
Lxn	25.7578	4.42095	6 vs. 7	95.3333	9.01639
Tmem9	25.6843	4.38564	6 vs. 7	92.6667	5.7377
Cmtm7	25.2675	3.30668	6 vs. 7	97.3333	25.4098
Fam105a	24.383	2.93828	6 vs. 7	98.6667	31.9672
Rgs13	24.204	10.3583	6 vs. 7	88	0.819672
Sep15	23.3047	3.067	6 vs. 7	96.6667	29.5082
Dpysl2	23.2278	4.24889	6 vs. 7	91.3333	9.01639
Mrgpra4	22.8695	10.1045	6 vs. 7	90.6667	6.55738
Pilra	22.7053	inf	6 vs. 7	85.3333	0
Il1rl1	22.5623	3.1023	6 vs. 7	98	30.3279
Ednra	22.4695	6.98675	6 vs. 7	89.3333	1.63934
Lgals1	22.2478	2.65107	6 vs. 7	100	40.1639
Adora3	22.2212	6.11512	6 vs. 7	92.6667	1.63934
Ahnak	22.166	3.48113	6 vs. 7	99.3333	13.1148
Prkcb	22.075	3.27007	6 vs. 7	96.6667	16.3934
Slc45a3	21.6193	inf	6 vs. 7	88.6667	0
Ccl3	81.0641	13.1221	7 vs. 6	100	0.666667
Ccl6	42.0757	9.64718	7 vs. 6	96.7213	4
Ccl4	32.9637	10.5209	7 vs. 6	95.082	4
Ifitm1	31.413	9.22123	7 vs. 6	95.9016	4
Ccl9	27.5715	12.9622	7 vs. 6	95.9016	0.666667
Tmsb4x	27.5535	3.21499	7 vs. 6	99.1803	100
Cyp4f18	27.1964	9.55088	7 vs. 6	94.2623	4
Cd9	26.8224	6.52937	7 vs. 6	94.2623	15.3333
Btg2	23.1485	8.73584	7 vs. 6	91.8033	5.33333
Osm	21.8062	4.48459	7 vs. 6	95.9016	41.3333
Cd7	21.6798	inf	7 vs. 6	88.5246	0
Rps27	20.0052	2.09342	7 vs. 6	99.1803	100
Tyrobp	19.2703	2.50524	7 vs. 6	97.541	95.3333
Lilr4b	19.1893	2.36285	7 vs. 6	100	99.3333
Actb	17.5997	1.71618	7 vs. 6	100	100
Pim1	17.4191	4.62842	7 vs. 6	98.3607	78
H3f3b	15.4988	2.26189	7 vs. 6	100	100
S100a11	15.2196	2.84414	7 vs. 6	90.1639	82.6667
Rps11	15.1209	2.47019	7 vs. 6	94.2623	91.3333
Aqp9	14.5399	inf	7 vs. 6	73.7705	0
Grina	14.5158	4.01595	7 vs. 6	87.7049	60.6667
Csf1	14.2772	4.26454	7 vs. 6	84.4262	38
Rps23	14.1723	2.35056	7 vs. 6	93.4426	96.6667
Sell	14.0977	8.69713	7 vs. 6	70.4918	2.66667
Alox5ap	13.9799	2.82226	7 vs. 6	89.3443	66.6667
Dnajb9	13.772	3.89819	7 vs. 6	84.4262	66.6667
Gsr	13.4666	4.70586	7 vs. 6	75.4098	34
Il6	13.4345	6.7632	7 vs. 6	72.9508	18.6667
Nfkbia	12.9945	2.83908	7 vs. 6	97.541	93.3333
Ier5	12.8969	3.24328	7 vs. 6	88.5246	54.6667
Sept1	12.8054	5.79484	7 vs. 6	67.2131	6
Mir142hg	12.7728	2.29961	7 vs. 6	93.4426	91.3333
Mpc2	12.6008	3.55686	7 vs. 6	78.6885	59.3333
Myl12b	12.5718	2.3704	7 vs. 6	91.8033	90.6667
Plac8	12.535	9.53836	7 vs. 6	65.5738	2
Fau	12.406	1.86286	7 vs. 6	94.2623	98.6667
Egr1	12.3419	1.92707	7 vs. 6	99.1803	98
Cks2	12.1151	4.13306	7 vs. 6	81.9672	65.3333
Actg1	12.0565	2.18194	7 vs. 6	96.7213	92.6667
Rap1b	12.0117	2.84861	7 vs. 6	91.8033	84
Ptgs2	12.0046	11.1739	7 vs. 6	59.0164	1.33333
Emb	11.8301	5.11187	7 vs. 6	68.0328	16.6667
Plk3	11.8074	3.36976	7 vs. 6	82.7869	60
Hgf	11.7888	5.45554	7 vs. 6	69.6721	20
Ier3	11.6052	2.74711	7 vs. 6	90.9836	85.3333
Kctd12	11.5367	inf	7 vs. 6	66.3934	0
Igsf6	11.4264	inf	7 vs. 6	59.0164	0
Zc3hav1	11.2781	3.2927	7 vs. 6	87.7049	82
Ets1	11.2363	4.60821	7 vs. 6	68.0328	18.6667
Gm5148	11.1771	2.55144	7 vs. 6	87.7049	72
Mrgprb1	40.358	4.3702	6 vs. 9	99.3333	10.6383
Pmp22	30.4452	5.00294	6 vs. 9	94.6667	4.25532
Mcpt4	30.0234	3.39617	6 vs. 9	100	42.5532
Slc31a2	29.6524	4.88505	6 vs. 9	96.6667	14.8936
A530099J19Rik	29.493	4.91564	6 vs. 9	95.3333	8.51064
Hexb	26.7104	3.76535	6 vs. 9	96.6667	27.6596
Slc6a4	24.4099	4.02965	6 vs. 9	96	8.51064
Rgs13	23.1245	6.35123	6 vs. 9	88	2.12766
Ecm1	21.8021	3.63704	6 vs. 9	93.3333	17.0213
Cd55	20.6755	3.62542	6 vs. 9	95.3333	29.7872
Cadm1	20.502	inf	6 vs. 9	84.6667	0
Slc29a1	20.3532	3.09705	6 vs. 9	98	44.6809
Mrgpra4	20.0918	4.73568	6 vs. 9	90.6667	8.51064
Mrgprx2	17.7415	2.78381	6 vs. 9	95.3333	14.8936
Pcp4l1	17.7406	inf	6 vs. 9	78.6667	0
Vwa5a	17.7074	2.07759	6 vs. 9	99.3333	63.8298
Ncam1	17.3838	inf	6 vs. 9	83.3333	0
Gnai1	16.8118	inf	6 vs. 9	80	0
Pros1	16.8091	3.68636	6 vs. 9	86	14.8936
Cyb5a	16.669	1.9833	6 vs. 9	98	68.0851
Smpx	16.1267	inf	6 vs. 9	74.6667	0
Tpsb2	15.7785	1.87771	6 vs. 9	100	46.8085
Ctsd	15.5923	2.22193	6 vs. 9	98	78.7234
Meis2	15.2712	5.08909	6 vs. 9	78.6667	8.51064
Adrb2	15.0168	4.21551	6 vs. 9	80	2.12766
Jun	14.988	1.64097	6 vs. 9	100	95.7447
Stard13	14.9849	9.22632	6 vs. 9	85.3333	2.12766
Rarres1	14.7518	3.81912	6 vs. 9	80.6667	8.51064
Tpsab1	14.7211	2.519	6 vs. 9	93.3333	23.4043
Cd81	14.5631	1.58993	6 vs. 9	99.3333	78.7234
Apoe	14.4124	1.88632	6 vs. 9	99.3333	85.1064
Gcsam	14.4044	3.45081	6 vs. 9	78.6667	6.38298
Fam102b	14.3546	inf	6 vs. 9	74	0
Capg	14.2655	1.97646	6 vs. 9	96	53.1915
Ahnak2	14.2499	3.58491	6 vs. 9	83.3333	10.6383
Vimp	14.1854	2.03617	6 vs. 9	96.6667	44.6809
Klf2	14.0226	3.03002	6 vs. 9	88	19.1489
Lsamp	13.9555	8.59158	6 vs. 9	72	8.51064
Rhob	13.8814	2.90655	6 vs. 9	91.3333	36.1702
Fam198b	13.8096	3.00773	6 vs. 9	86.6667	14.8936
Pilra	13.6928	2.3362	6 vs. 9	85.3333	17.0213
Camk2d	13.5171	3.48086	6 vs. 9	77.3333	10.6383
St3gal5	13.5099	inf	6 vs. 9	68.6667	0
Ramp1	13.3612	2.42263	6 vs. 9	86.6667	21.2766
Ednra	13.221	2.09016	6 vs. 9	89.3333	19.1489
Mt1	13.2064	2.5784	6 vs. 9	88	34.0426
Cma1	13.1671	1.68886	6 vs. 9	100	95.7447
P4hb	13.108	1.83702	6 vs. 9	96	55.3191
Snx2	12.7302	1.95646	6 vs. 9	90	38.2979
Ier2	12.6131	1.46221	6 vs. 9	99.3333	78.7234
Gzmb	22.3131	6.70905	9 vs. 6	100	18
Ccl4	16.9509	8.87104	9 vs. 6	93.617	4
Plac8	14.0292	9.65052	9 vs. 6	91.4894	2
Pim1	13.9826	4.67489	9 vs. 6	100	78
Ifitm1	13.4041	9.67237	9 vs. 6	89.3617	4
Scin	13.3638	9.90057	9 vs. 6	87.234	0.666667
Ifitm2	13.103	2.97822	9 vs. 6	100	96.6667
Mcpt8	13.0119	7.22041	9 vs. 6	87.234	22
Cd9	11.9245	4.98396	9 vs. 6	87.234	15.3333
Rpl18a	11.2071	1.69326	9 vs. 6	100	99.3333
Sub1	10.9987	2.86152	9 vs. 6	100	97.3333
Ivns1abp	10.5473	4.19929	9 vs. 6	93.617	67.3333
Rps27	10.1832	1.65909	9 vs. 6	97.8723	100
Furin	9.83484	3.15719	9 vs. 6	97.8723	74
Ccl3	9.54944	9.88481	9 vs. 6	76.5957	0.666667
Gm26809	9.53537	3.5515	9 vs. 6	95.7447	60
Hs3st1	9.01417	3.11193	9 vs. 6	93.617	65.3333
Rpl13	8.93213	1.67524	9 vs. 6	97.8723	96.6667
Rps14	8.87606	1.7583	9 vs. 6	95.7447	98.6667
Tnfaip3	8.69593	2.97915	9 vs. 6	93.617	56
Itga4	8.66349	3.61827	9 vs. 6	85.1064	28.6667
Fau	8.60181	1.41725	9 vs. 6	100	98.6667
Btg1	8.57281	2.4258	9 vs. 6	100	92
Ier3	8.45551	2.58815	9 vs. 6	97.8723	85.3333
Rpl32	8.41818	1.79154	9 vs. 6	97.8723	96
Rps9	8.37341	1.43306	9 vs. 6	97.8723	99.3333
Rps18	8.34686	1.9096	9 vs. 6	95.7447	97.3333
Nfkb1	8.25749	3.11361	9 vs. 6	89.3617	65.3333
Lag3	8.1581	3.76814	9 vs. 6	80.8511	16
Clnk	8.09916	inf	9 vs. 6	72.3404	0
Csf2rb	8.08738	2.5608	9 vs. 6	95.7447	94
Rps19	8.02956	1.82414	9 vs. 6	95.7447	97.3333
Rpl37a	8.00767	1.27392	9 vs. 6	100	100
RP23-137A24.6	7.77385	4.66958	9 vs. 6	87.234	24.6667
Fosl2	7.73292	3.39339	9 vs. 6	87.234	64
Rps23	7.71541	1.66163	9 vs. 6	95.7447	96.6667
Skil	7.63111	2.59015	9 vs. 6	91.4894	38
Meis1	7.63025	3.91272	9 vs. 6	76.5957	26
Csf2rb2	7.47445	3.84586	9 vs. 6	89.3617	40.6667
Rps7	7.47412	1.76434	9 vs. 6	97.8723	94.6667
Btg2	7.4538	6.15987	9 vs. 6	68.0851	5.33333
Plaur	7.44092	7.96769	9 vs. 6	65.9574	11.3333
Ptprcap	7.38305	3.76048	9 vs. 6	68.0851	16
Rps24	7.33491	1.79708	9 vs. 6	95.7447	91.3333
Pdcd1lg2	7.31552	3.96561	9 vs. 6	70.2128	4.66667
Myl12b	7.28439	1.47732	9 vs. 6	95.7447	90.6667
Rab38	7.28245	6.78626	9 vs. 6	63.8298	2
Rps3a1	7.14461	1.48925	9 vs. 6	95.7447	93.3333
Rps18-ps3	6.9876	2.14918	9 vs. 6	89.3617	82.6667
Rpl9	6.84071	1.75366	9 vs. 6	93.617	93.3333
Ccl6	41.871	10.3415	7 vs. 9	96.7213	8.51064
Cyp4f18	23.9729	5.78038	7 vs. 9	94.2623	12.766
Ccl3	18.0441	3.23733	7 vs. 9	100	76.5957
Egr1	16.1582	2.46763	7 vs. 9	99.1803	97.8723
Dnajb9	15.9897	4.22598	7 vs. 9	84.4262	23.4043
Ier2	15.6719	2.83451	7 vs. 9	97.541	78.7234
Actb	15.6417	1.72763	7 vs. 9	100	100
Zfp36	15.0124	2.60254	7 vs. 9	99.1803	89.3617
Actg1	14.8123	2.73859	7 vs. 9	96.7213	80.8511
Ccl9	14.5061	3.27251	7 vs. 9	95.9016	48.9362
Aqp9	14.2399	7.53149	7 vs. 9	73.7705	2.12766
Cd7	13.6993	2.91495	7 vs. 9	88.5246	29.7872
Mpc2	13.3151	3.84306	7 vs. 9	78.6885	34.0426
Gsr	13.3062	4.50215	7 vs. 9	75.4098	19.1489
Tmsb4x	13.1983	1.79769	7 vs. 9	99.1803	97.8723
H3f3b	13.1508	2.11947	7 vs. 9	100	97.8723
Lilr4b	12.8202	1.62443	7 vs. 9	100	100
Osm	12.1179	2.40645	7 vs. 9	95.9016	68.0851
Hgf	11.9928	5.48257	7 vs. 9	69.6721	6.38298
Cks2	11.5648	3.88597	7 vs. 9	81.9672	44.6809
Igsf6	11.4264	inf	7 vs. 9	59.0164	0
Anxa1	11.2453	4.02154	7 vs. 9	74.5902	25.5319
Ets1	11.2388	4.61007	7 vs. 9	68.0328	23.4043
C5ar1	11.1857	inf	7 vs. 9	61.4754	0
S100a11	11.1311	1.99134	7 vs. 9	90.1639	70.2128
Ptgs2	11.1174	6.40405	7 vs. 9	59.0164	6.38298
Grina	11.1156	2.93227	7 vs. 9	87.7049	61.7021
Dnajb1	11.0301	2.95104	7 vs. 9	88.5246	63.8298
Nfkbia	10.8973	2.37238	7 vs. 9	97.541	97.8723
Lsp1	10.7989	7.88983	7 vs. 9	55.7377	4.25532
Alox15	10.5847	inf	7 vs. 9	54.918	0
Kctd12	10.398	5.78583	7 vs. 9	66.3934	12.766
Csf1	10.2383	2.33807	7 vs. 9	84.4262	31.9149
Btg2	10.213	2.57597	7 vs. 9	91.8033	68.0851
Anxa2	10.0624	4.46826	7 vs. 9	58.1967	8.51064
Pglyrp1	9.81223	inf	7 vs. 9	50	0
Tmem71	9.78079	3.77325	7 vs. 9	68.0328	23.4043
Emb	9.72205	3.59973	7 vs. 9	68.0328	31.9149
Ier5	9.72194	2.46524	7 vs. 9	88.5246	63.8298
Calm1	9.67218	2.32075	7 vs. 9	95.082	93.617
Plk3	9.59173	2.35335	7 vs. 9	82.7869	59.5745
Neat1	9.51912	1.45255	7 vs. 9	99.1803	97.8723
Slbp	9.5053	3.31664	7 vs. 9	78.6885	55.3191
Rap1b	9.23266	2.05929	7 vs. 9	91.8033	72.3404
C3ar1	9.20053	11.1596	7 vs. 9	49.1803	4.25532
Ssh2	9.18336	4.21518	7 vs. 9	61.4754	21.2766
Hmgb2	9.16243	2.16764	7 vs. 9	84.4262	63.8298
Id1	9.10865	inf	7 vs. 9	48.3607	0
Cited2	8.98858	2.67546	7 vs. 9	81.1475	42.5532
Tbc1d4	8.88155	6.38162	7 vs. 9	49.1803	2.12766
Kit	28.7789	inf	9 vs. 7	100	0
Cma1	19.1199	inf	9 vs. 7	95.7447	0
Gzmb	17.81	4.95364	9 vs. 7	100	17.2131
Cpa3	17.1257	5.22758	9 vs. 7	100	68.0328
Serpinb1a	12.6883	3.46748	9 vs. 7	100	28.6885
Scin	12.4354	6.03013	9 vs. 7	87.234	5.7377
Hs3st1	12.4027	4.1372	9 vs. 7	93.617	10.6557
Osbpl8	12.3912	3.73744	9 vs. 7	93.617	18.8525
Ivns1abp	12.3357	4.91896	9 vs. 7	93.617	18.8525
Ifitm2	12.0449	2.99952	9 vs. 7	100	67.2131
Patz1	11.7723	8.48348	9 vs. 7	89.3617	0.819672
Gch1	11.5809	4.67789	9 vs. 7	89.3617	9.01639
Socs2	11.5783	4.4391	9 vs. 7	91.4894	10.6557
Il1rl1	11.4865	3.24053	9 vs. 7	97.8723	30.3279
Rab27b	11.4763	9.44494	9 vs. 7	85.1064	0.819672
Itm2c	11.2955	3.41925	9 vs. 7	95.7447	22.9508
Cd81	11.001	8.02079	9 vs. 7	78.7234	1.63934
Hes1	10.7924	inf	9 vs. 7	95.7447	0
Itga4	10.669	inf	9 vs. 7	85.1064	0
Ahnak	10.4292	3.49999	9 vs. 7	93.617	13.1148
Hpgds	10.425	inf	9 vs. 7	85.1064	0
Cmtm7	10.2586	3.33752	9 vs. 7	89.3617	25.4098
Gnaz	10.2543	inf	9 vs. 7	85.1064	0
Atp8b5	10.057	inf	9 vs. 7	80.8511	0
Ccl2	9.97193	16.9329	9 vs. 7	74.4681	0.819672
Mctp1	9.64032	4.79517	9 vs. 7	82.9787	1.63934
Sep15	9.57454	2.34765	9 vs. 7	93.617	29.5082
Basp1	9.559	7.13356	9 vs. 7	82.9787	1.63934
Acer3	9.49608	8.22907	9 vs. 7	74.4681	1.63934
Fam105a	9.45636	3.00255	9 vs. 7	91.4894	31.9672
Ago2	9.35542	3.61651	9 vs. 7	87.234	22.9508
Gpr65	9.30791	10.5014	9 vs. 7	80.8511	0.819672
Prkcb	9.29026	3.38537	9 vs. 7	91.4894	16.3934
Apoe	9.07502	3.78542	9 vs. 7	85.1064	10.6557
Gpr171	8.78252	4.4133	9 vs. 7	78.7234	6.55738
Furin	8.50938	2.54441	9 vs. 7	97.8723	47.541
Rpl3	8.47872	2.21067	9 vs. 7	95.7447	40.1639
Tph1	8.40665	inf	9 vs. 7	68.0851	0
Inpp5d	8.33565	2.7392	9 vs. 7	87.234	31.1475
Prnp	8.33505	12.4522	9 vs. 7	70.2128	0.819672
B2m	8.32358	1.86172	9 vs. 7	100	94.2623
Atp5f1	8.24426	2.47023	9 vs. 7	87.234	26.2295
Ak2	8.18713	3.32626	9 vs. 7	76.5957	11.4754
Clnk	8.09916	inf	9 vs. 7	72.3404	0
Cstb	8.08566	2.59523	9 vs. 7	87.234	18.8525
Tubb5	7.86654	2.01994	9 vs. 7	97.8723	46.7213
Foxp1	7.85659	1.88036	9 vs. 7	95.7447	42.623
Meis1	7.81548	3.83657	9 vs. 7	76.5957	9.83607
Dpysl2	7.78138	3.70189	9 vs. 7	74.4681	9.01639
Ldha	7.69808	2.28329	9 vs. 7	93.617	47.541
Rps8	30.0121	1.03477	0 vs. 2	100	99.7831
Npm1	29.5377	1.19612	0 vs. 2	100	99.3492
Nhp2	29.5156	1.51955	0 vs. 2	99.802	85.0325
Hspe1	28.8843	1.36172	0 vs. 2	100	95.4447
Hsp90aa1	27.467	1.13069	0 vs. 2	100	98.6985
Srm	27.2849	1.73687	0 vs. 2	98.8119	60.0868
Rpl35a	27.2244	0.860593	0 vs. 2	100	99.7831
Ncl	26.3591	1.24673	0 vs. 2	100	97.6139
Eif5a	26.2137	0.993703	0 vs. 2	100	99.1323
Hspd1	26.0325	1.53278	0 vs. 2	99.604	80.4772
Rpl31	25.5864	0.905812	0 vs. 2	100	99.7831
Mif	25.0188	0.845885	0 vs. 2	100	99.5662
C1qbp	24.7373	1.42397	0 vs. 2	99.604	74.1866
Rps17	24.6587	0.844383	0 vs. 2	100	99.5662
Nme1	24.5825	0.915129	0 vs. 2	100	98.2646
Erh	24.5421	0.785619	0 vs. 2	100	99.5662
Eef1d	24.5084	1.14114	0 vs. 2	100	91.757
Atp5g1	23.9797	0.894417	0 vs. 2	100	98.2646
Hsp90ab1	23.9688	0.774243	0 vs. 2	100	100
Set	23.7601	0.92546	0 vs. 2	100	99.1323
Rps2	23.6893	0.715268	0 vs. 2	100	99.7831
Hnrnpa1	23.4667	1.10587	0 vs. 2	100	97.397
Rpl27	23.4393	0.650666	0 vs. 2	100	99.7831
Ran	23.3559	0.897802	0 vs. 2	100	98.0477
Pa2g4	23.3395	1.19783	0 vs. 2	100	86.3341
Mt1	23.3393	1.7292	0 vs. 2	98.4158	74.4035
Rpl26	23.249	0.655482	0 vs. 2	100	100
Mrto4	23.1459	1.60794	0 vs. 2	96.8317	54.2299
Lyar	23.0458	1.43534	0 vs. 2	99.2079	67.0282
Nhp2l1	22.9422	1.02948	0 vs. 2	100	93.9262
Tomm5	22.5967	1.19977	0 vs. 2	100	86.7679
Timm23	21.9619	0.948858	0 vs. 2	100	91.1063
Rps26	21.9398	0.580917	0 vs. 2	100	100
Ranbp1	21.8072	0.795197	0 vs. 2	100	98.4816
Ruvbl2	21.7307	1.44446	0 vs. 2	98.4158	67.679
Ppa1	21.7136	1.42319	0 vs. 2	97.4257	62.256
Polr2l	21.6679	0.893611	0 vs. 2	100	98.4816
Ldha	21.6602	0.863317	0 vs. 2	100	99.3492
Fam162a	21.2655	1.1818	0 vs. 2	99.802	91.757
Phb2	21.2642	1.21841	0 vs. 2	99.604	77.6573
Rpl21	21.216	0.547061	0 vs. 2	100	100
Ptges3	21.1665	0.838834	0 vs. 2	100	97.6139
Mrpl12	21.1629	1.19947	0 vs. 2	98.4158	80.4772
Cct8	20.9711	1.10272	0 vs. 2	100	89.8048
Cct5	20.8579	1.12351	0 vs. 2	99.802	89.154
Eno1	20.8358	0.89925	0 vs. 2	100	99.5662
Rpl38	20.8219	0.70284	0 vs. 2	100	99.7831
Phb	20.784	1.12294	0 vs. 2	99.2079	83.731
Impdh2	20.7812	1.20103	0 vs. 2	100	81.3449
Cacybp	20.7629	1.22429	0 vs. 2	99.0099	77.2234
B2m	28.6471	0.865082	2 vs. 0	100	100
Ltb	22.3866	3.15569	2 vs. 0	87.6356	50.6931
Bcl2	20.5514	1.47887	2 vs. 0	99.5662	99.0099
Ifi27l2a	20.5461	2.54179	2 vs. 0	91.3232	71.4851
Ecm1	20.065	2.1897	2 vs. 0	98.4816	91.2871
S100a13	19.4201	1.12211	2 vs. 0	98.9154	100
Pim1	18.5854	1.1803	2 vs. 0	99.7831	100
Shisa5	18.5819	1.18287	2 vs. 0	99.1323	99.604
Gimap6	18.396	1.56145	2 vs. 0	97.8308	91.2871
Slfn1	18.2186	3.1513	2 vs. 0	70.7158	29.5049
Ptprc	18.1949	1.22998	2 vs. 0	100	99.604
Npc2	17.3402	1.36685	2 vs. 0	98.4816	96.2376
Btg1	17.098	2.14962	2 vs. 0	89.3709	71.8812
Id2	17.0332	1.46574	2 vs. 0	99.7831	99.604
Malat1	16.514	1.34322	2 vs. 0	100	100
Gimap3	16.289	1.70455	2 vs. 0	93.2755	86.9307
Zbp1	16.2549	1.85267	2 vs. 0	82.8633	63.1683
Ifi27	16.2339	1.66069	2 vs. 0	88.0694	71.0891
Cdk2ap2	16.1738	0.960037	2 vs. 0	98.2646	98.8119
Cd52	16.0334	0.785879	2 vs. 0	100	100
Pdcd4	15.7829	1.96089	2 vs. 0	95.2278	79.4059
Lsp1	15.7575	1.41012	2 vs. 0	94.3601	87.1287
Rasgrp1	15.5139	1.38958	2 vs. 0	95.6616	96.6337
Pglyrp1	15.3244	2.63659	2 vs. 0	65.2928	26.9307
Rac2	15.1924	0.737525	2 vs. 0	100	100
Sh3bgrl3	15.1881	0.556905	2 vs. 0	100	100
Slfn2	15.0786	1.70673	2 vs. 0	86.9848	77.4257
Sept1	14.9979	0.809727	2 vs. 0	99.3492	100
Ms4a6b	14.6801	2.41802	2 vs. 0	70.9328	46.5347
Rsrp1	14.6736	1.07936	2 vs. 0	98.9154	99.4059
Myl12b	14.6732	0.743109	2 vs. 0	99.3492	100
Ypel3	14.5206	3.44144	2 vs. 0	61.6052	25.1485
Gbp8	14.488	1.94911	2 vs. 0	78.9588	55.8416
Cd3d	14.4059	0.607725	2 vs. 0	99.7831	100
H2-K1	14.3351	0.688151	2 vs. 0	99.7831	100
Gmfg	14.2163	0.936217	2 vs. 0	99.1323	99.4059
Crip1	14.1385	0.947153	2 vs. 0	99.5662	100
Akap13	14.0405	1.48757	2 vs. 0	91.5401	81.7822
Selplg	13.9846	1.05921	2 vs. 0	98.0477	96.8317
Isg20	13.9665	1.78644	2 vs. 0	77.0065	53.0693
H2-D1	13.8502	0.653427	2 vs. 0	100	100
Hmha1	13.6377	1.29201	2 vs. 0	95.2278	93.8614
Cyba	13.6334	0.622579	2 vs. 0	99.5662	100
Myl6	13.5366	0.505877	2 vs. 0	99.7831	100
Ets1	13.4406	0.822229	2 vs. 0	99.5662	100
Maf	13.3553	1.67635	2 vs. 0	85.0325	73.8614
Ypel5	13.2866	2.08278	2 vs. 0	66.5944	42.7723
Flt3l	13.2644	1.68146	2 vs. 0	78.7419	64.3564
Fam102a	13.2559	2.27944	2 vs. 0	68.3297	47.5248
Gbp6-1	13.1944	1.77978	2 vs. 0	75.705	64.9505
Eno1	22.6269	1.08375	0 vs. 3	100	96.6887
Hspd1	22.5125	1.27631	0 vs. 3	99.604	84.106
Cct5	21.8186	1.1846	0 vs. 3	99.802	89.1832
Pgam1	21.8102	1.19289	0 vs. 3	99.802	80.1325
Ppa1	21.1586	1.35936	0 vs. 3	97.4257	63.5762
Eef1g	20.9615	0.899136	0 vs. 3	100	95.3642
Hspa8	20.9158	0.972208	0 vs. 3	100	98.0132
Timm23	20.7681	0.968615	0 vs. 3	100	82.34
Mdh2	20.7156	0.96017	0 vs. 3	100	90.5077
Eif5a	20.4065	0.880321	0 vs. 3	100	96.468
Eno1b	20.3466	1.22149	0 vs. 3	100	88.0795
Pgk1	19.5048	0.894178	0 vs. 3	100	91.6115
Atp5b	19.4584	0.869766	0 vs. 3	100	95.3642
Cct8	19.1225	0.98507	0 vs. 3	100	89.404
Uqcrc1	19.0611	1.08248	0 vs. 3	99.604	81.457
Phb	18.9888	0.988174	0 vs. 3	99.2079	75.4967
Cct7	18.8349	0.918455	0 vs. 3	99.604	88.9625
Ldha	18.8165	0.828714	0 vs. 3	100	97.1302
Srm	18.7422	1.06385	0 vs. 3	98.8119	71.9647
Ran	18.7317	0.740077	0 vs. 3	100	95.1435
Brix1	18.5974	0.995698	0 vs. 3	99.604	77.2627
Slc25a5	18.1093	0.763494	0 vs. 3	100	94.702
Canx	18.0902	0.837955	0 vs. 3	100	94.2605
Ncl	18.047	0.791399	0 vs. 3	100	97.5717
Ywhae	18.0314	0.803119	0 vs. 3	100	93.3775
Psma5	17.6809	0.835189	0 vs. 3	99.604	85.2097
Atp5a1	17.6536	0.886266	0 vs. 3	99.802	89.6247
Hnrnpa1	17.6254	0.825522	0 vs. 3	100	93.3775
Nop16	17.597	1.18792	0 vs. 3	95.4455	53.4216
Cacybp	17.5956	0.978049	0 vs. 3	99.0099	78.5872
Eif2s1	17.5244	0.879429	0 vs. 3	99.802	82.5607
Cct4	17.394	0.929567	0 vs. 3	99.604	84.5475
Tmed2	17.3691	0.845012	0 vs. 3	99.802	88.9625
Psmd7	17.275	0.896668	0 vs. 3	99.802	84.106
Phb2	17.2645	0.927669	0 vs. 3	99.604	82.1192
Cnbp	17.1673	0.75762	0 vs. 3	100	95.585
Npm1	17.0573	0.726384	0 vs. 3	100	97.1302
Set	16.9328	0.679081	0 vs. 3	100	95.1435
Mrpl12	16.9136	0.942839	0 vs. 3	98.4158	75.7174
Atp5c1	16.8998	0.702664	0 vs. 3	100	90.9492
Ruvbl1	16.8778	1.16916	0 vs. 3	95.2475	67.7704
Tpi1	16.7528	0.735823	0 vs. 3	100	96.0265
Eif6	16.6967	0.939845	0 vs. 3	98.2178	74.8344
Gm8730	16.6728	0.599404	0 vs. 3	100	95.1435
Tcp1	16.5802	0.853318	0 vs. 3	100	84.3267
Glrx3	16.5141	0.867722	0 vs. 3	99.2079	78.8079
Ppp1ca	16.4591	0.730845	0 vs. 3	100	93.1567
1110008F13Rik	16.4486	1.03188	0 vs. 3	96.6337	62.9139
Nme1	16.4461	0.584897	0 vs. 3	100	93.1567
Nhp2	16.4442	0.748904	0 vs. 3	99.802	86.9757
Malat1	19.425	1.87529	3 vs. 0	99.117	100
Bcl2	16.2161	1.44014	3 vs. 0	96.0265	99.0099
Pim1	14.6633	1.21917	3 vs. 0	96.2472	100
Mir142hg	13.9906	1.28167	3 vs. 0	96.6887	99.604
Hmha1	13.5992	1.72504	3 vs. 0	92.053	93.8614
Arhgef1	12.8529	1.57167	3 vs. 0	95.8057	96.4356
Rasgrp1	12.8381	1.35247	3 vs. 0	92.936	96.6337
Rbm39	12.6772	0.847443	3 vs. 0	96.9095	100
Paxbp1	12.6313	1.4115	3 vs. 0	95.1435	98.2178
mt-Nd4	11.906	1.24678	3 vs. 0	97.5717	99.802
mt-Nd6	11.833	1.2806	3 vs. 0	95.3642	99.604
mt-Nd2	11.0365	1.20195	3 vs. 0	96.9095	99.802
Gm42418	10.9602	1.5392	3 vs. 0	98.0132	100
Jund	10.7232	1.18441	3 vs. 0	90.9492	92.8713
PISD	10.2208	2.25974	3 vs. 0	77.7042	68.5149
Srrm2	9.92963	1.14106	3 vs. 0	96.6887	99.802
Xist	9.8527	2.25206	3 vs. 0	58.0574	54.0594
Son	9.77796	0.777893	3 vs. 0	98.0132	100
Wnk1	9.70038	1.11676	3 vs. 0	91.17	94.4554
Rsrp1	9.52509	0.872444	3 vs. 0	96.2472	99.4059
Cit	9.33229	1.66965	3 vs. 0	75.0552	82.5743
Fyb	9.16959	1.16045	3 vs. 0	96.0265	99.2079
mt-Nd5	8.96612	1.13257	3 vs. 0	97.1302	99.802
mt-Co1	8.896	1.09164	3 vs. 0	98.4547	99.802
Arhgap15	8.856	0.985056	3 vs. 0	91.3907	94.6535
Rps27rt	8.83213	0.568273	3 vs. 0	92.4945	97.6238
Krit1	8.82484	1.21945	3 vs. 0	79.4702	83.3663
Aes	8.79437	0.698421	3 vs. 0	95.1435	98.8119
Tiam1	8.79203	1.96366	3 vs. 0	56.5121	39.2079
Ltf	8.79144	4.79064	3 vs. 0	92.936	84.1584
Il4	8.79104	0.953314	3 vs. 0	93.3775	98.4158
Tinagl1	8.64761	4.63589	3 vs. 0	81.457	72.6733
4932438H23Rik	8.62876	1.45361	3 vs. 0	78.5872	81.3861
Lama5	8.61619	2.36351	3 vs. 0	55.8499	50.297
Thy1	8.53468	0.809148	3 vs. 0	94.4812	98.4158
Utrn	8.52132	2.42607	3 vs. 0	44.5916	34.6535
Ifi27l2a	8.46099	1.37076	3 vs. 0	74.8344	71.4851
Gm26917	8.43808	3.19428	3 vs. 0	89.404	89.505
Ncoa3	8.43693	1.10239	3 vs. 0	90.9492	96.6337
Rasa1	8.24352	1.37144	3 vs. 0	70.1987	65.7426
Gm9844	8.18937	0.463455	3 vs. 0	96.9095	100
Nisch	8.18032	1.21065	3 vs. 0	79.9117	81.1881
Ankrd11	8.15737	1.32146	3 vs. 0	85.872	93.0693
Hist1h2an	8.1554	2.19083	3 vs. 0	51.6556	48.7129
Zc3h7a	8.1403	1.22469	3 vs. 0	78.1457	81.3861
Adamtsl4	8.13659	2.92231	3 vs. 0	37.0861	19.604
Hist1h2bm	8.04056	1.86526	3 vs. 0	59.3819	60.9901
Cxcr4	7.99635	1.6249	3 vs. 0	52.9801	38.4158
Ahcyl2	7.95108	1.12804	3 vs. 0	78.1457	76.8317
Cish	7.86772	0.967345	3 vs. 0	86.755	91.2871
Npc2	18.5414	1.46055	2 vs. 3	98.4816	83.6645
Lsp1	16.6455	1.43028	2 vs. 3	94.3601	72.6269
Gimap6	16.6429	1.3451	2 vs. 3	97.8308	78.5872
Itm2b	16.6083	0.979502	2 vs. 3	99.5662	90.0662
Selplg	16.3596	1.22929	2 vs. 3	98.0477	83.4437
Arpc5	16.0769	0.917861	2 vs. 3	99.3492	92.7152
Rac2	15.9925	0.858029	2 vs. 3	100	93.819
Arhgdib	15.8577	0.783427	2 vs. 3	99.7831	95.585
Il2rg	15.686	0.950322	2 vs. 3	99.1323	91.6115
Ndfip1	15.5766	0.927195	2 vs. 3	99.1323	91.3907
Ms4a6b	14.9276	2.28214	2 vs. 3	70.9328	31.5673
Ltb	14.918	1.74001	2 vs. 3	87.6356	57.6159
H2-D1	14.0777	0.716207	2 vs. 3	100	98.234
Shisa5	14.0442	0.903594	2 vs. 3	99.1323	94.4812
Pdia3	13.7812	0.910339	2 vs. 3	98.0477	89.6247
Cdk2ap2	13.7589	0.830621	2 vs. 3	98.2646	87.638
Arpc2	13.7378	0.661096	2 vs. 3	99.7831	95.8057
Tmbim6	13.6779	0.806845	2 vs. 3	99.3492	92.053
Cd2	13.6111	0.802336	2 vs. 3	99.5662	95.1435
Gimap4	13.5643	1.04377	2 vs. 3	98.6985	90.5077
Slfn1	13.5037	1.69832	2 vs. 3	70.7158	32.0088
Tmem50a	13.2358	0.848257	2 vs. 3	97.8308	88.9625
Laptm5	13.1299	0.942697	2 vs. 3	99.1323	93.1567
Capg	13.1043	1.12491	2 vs. 3	95.4447	78.3664
H2-T22	12.884	1.28121	2 vs. 3	88.2863	64.9007
Tnfrsf18	12.8549	0.783139	2 vs. 3	99.1323	91.6115
Cd3d	12.767	0.60357	2 vs. 3	99.7831	94.702
Dazap2	12.7669	0.884519	2 vs. 3	97.18	88.521
Ppp1ca	12.7529	0.722399	2 vs. 3	98.9154	93.1567
Glipr2	12.6204	0.84343	2 vs. 3	98.4816	93.1567
Limd2	12.5912	0.822297	2 vs. 3	98.2646	89.6247
Actg1	12.5543	0.642133	2 vs. 3	99.7831	95.8057
Myl12a	12.5381	0.692202	2 vs. 3	99.1323	92.7152
Cd53	12.2629	0.701199	2 vs. 3	99.3492	94.702
Prr13	12.1991	0.88733	2 vs. 3	98.6985	91.6115
Actr3	12.1476	0.754552	2 vs. 3	99.3492	94.0397
Sept1	12.0558	0.654483	2 vs. 3	99.3492	94.0397
Zbp1	12.0264	1.18882	2 vs. 3	82.8633	50.5519
Capzb	11.9172	0.718104	2 vs. 3	98.4816	91.8322
Sh3bgrl3	11.7606	0.492856	2 vs. 3	100	94.0397
Ifi27	11.7228	1.06941	2 vs. 3	88.0694	64.6799
Ecm1	11.6774	1.2356	2 vs. 3	98.4816	92.4945
Sri	11.4273	0.607111	2 vs. 3	99.1323	92.7152
Ywhah	11.3419	0.710267	2 vs. 3	97.6139	90.287
Cyba	11.2374	0.526804	2 vs. 3	99.5662	95.585
Capza1	11.2124	0.861175	2 vs. 3	96.9631	91.6115
Isg20	11.1957	1.31173	2 vs. 3	77.0065	49.8896
Btg1	11.1704	1.22747	2 vs. 3	89.3709	62.6932
Slfn2	11.1691	0.948459	2 vs. 3	86.9848	66.0044
Myl12b	11.1062	0.576364	2 vs. 3	99.3492	92.936
mt-Nd2	15.7846	1.55303	3 vs. 2	96.9095	93.9262
mt-Nd1	14.0297	1.30222	3 vs. 2	98.234	94.7939
Rps8	13.4953	0.969349	3 vs. 2	98.0132	99.7831
Ybx3	13.0482	1.50793	3 vs. 2	83.0022	60.0868
Rpl31	12.6521	0.786731	3 vs. 2	96.2472	99.7831
Gm42418	12.5254	1.69032	3 vs. 2	98.0132	99.7831
mt-Nd4	12.4612	1.22791	3 vs. 2	97.5717	93.9262
mt-Nd6	11.4141	1.15948	3 vs. 2	95.3642	90.6725
Rpl38	11.0911	0.653561	3 vs. 2	96.6887	99.7831
Rpl35a	10.9189	0.669053	3 vs. 2	96.6887	99.7831
mt-Nd5	10.8699	1.16362	3 vs. 2	97.1302	92.6247
Gm17300	10.7122	1.14318	3 vs. 2	88.521	76.5727
Rps28	10.5457	0.699282	3 vs. 2	95.3642	99.7831
Erdr1	10.4325	1.44838	3 vs. 2	82.7815	70.7158
Taf1d	10.2892	1.04371	3 vs. 2	92.7152	90.2386
Gm2000	10.279	0.496125	3 vs. 2	96.6887	99.7831
Rpl28	10.1538	0.605746	3 vs. 2	96.468	99.7831
Rps17	10.1111	0.69142	3 vs. 2	95.1435	99.5662
Hspe1	9.57511	0.846484	3 vs. 2	92.7152	95.4447
Mt1	9.28555	1.10992	3 vs. 2	84.3267	74.4035
Gm8186	9.28186	0.527246	3 vs. 2	93.1567	99.7831
Polr2l	9.27786	0.660603	3 vs. 2	93.819	98.4816
Rps12	9.26738	0.574535	3 vs. 2	96.2472	99.3492
Rps29	9.23214	0.507897	3 vs. 2	96.2472	100
Gm10073	9.21308	0.812346	3 vs. 2	93.3775	94.7939
Rpl12	9.17567	0.60273	3 vs. 2	96.6887	99.7831
Lif	9.15492	1.13536	3 vs. 2	80.574	57.2668
Hist1h4i	9.1505	1.90373	3 vs. 2	58.2781	35.3579
Hist1h2bj	9.00719	1.44813	3 vs. 2	68.6534	44.9024
Hnrnpd	8.88142	0.719144	3 vs. 2	92.053	92.6247
Alyref	8.84745	0.861339	3 vs. 2	86.3135	73.9696
Fam162a	8.79255	0.83258	3 vs. 2	90.5077	91.757
Gnl3	8.7918	1.1314	3 vs. 2	77.7042	61.1714
Hist1h2ao	8.74307	1.30503	3 vs. 2	63.7969	36.4425
Gm26917	8.7167	3.11854	3 vs. 2	89.404	76.1388
Atpif1	8.70534	0.616994	3 vs. 2	94.2605	98.4816
Hist1h2ae	8.64976	1.26741	3 vs. 2	72.8477	53.5792
mt-Co1	8.62048	0.926582	3 vs. 2	98.4547	96.5293
Top2a	8.58285	0.727802	3 vs. 2	90.5077	75.705
Lsm7	8.425	0.564837	3 vs. 2	94.0397	98.9154
Rps21	8.40898	0.526456	3 vs. 2	95.8057	100
Gm5611	8.3836	0.980125	3 vs. 2	75.0552	59.8698
Bola2	8.37256	0.576752	3 vs. 2	93.819	95.8785
mt-Cytb	8.36739	0.834874	3 vs. 2	98.234	95.6616
Hist1h1b	8.3064	1.4971	3 vs. 2	58.4989	31.8872
Mki67	8.18732	0.909921	3 vs. 2	83.4437	67.2451
Mif	8.10636	0.637681	3 vs. 2	95.585	99.5662
mt-Atp6	8.07092	1.27341	3 vs. 2	93.5982	87.8525
Ktn1	8.02268	1.00568	3 vs. 2	88.3002	82.4295
Snrpd2	7.9415	0.576963	3 vs. 2	93.3775	98.2646

## Sheet: Pairwise_Comparison_Markers
0 vs. 2	0 vs. 3	2 vs. 0	2 vs. 3	3 vs. 0	3 vs. 2	6 vs. 7	6 vs. 9	7 vs. 6	7 vs. 9	9 vs. 6	9 vs. 7
Rps8	Eno1	B2m	Npc2	Malat1	mt-Nd2	Cma1	Mrgprb1	Ccl3	Ccl6	Gzmb	Kit
Npm1	Hspd1	Ltb	Lsp1	Bcl2	mt-Nd1	Mcpt4	Pmp22	Ccl6	Cyp4f18	Ccl4	Cma1
Nhp2	Cct5	Bcl2	Gimap6	Pim1	Rps8	Tpsb2	Mcpt4	Ccl4	Ccl3	Plac8	Gzmb
Hspe1	Pgam1	Ifi27l2a	Itm2b	Mir142hg	Ybx3	Mrgprb1	Slc31a2	Ifitm1	Egr1	Pim1	Cpa3
Hsp90aa1	Ppa1	Ecm1	Selplg	Hmha1	Rpl31	Cd81	A530099J19Rik	Ccl9	Dnajb9	Ifitm1	Serpinb1a
Srm	Eef1g	S100a13	Arpc5	Arhgef1	Gm42418	Kit	Hexb	Tmsb4x	Ier2	Scin	Scin
Rpl35a	Hspa8	Pim1	Rac2	Rasgrp1	mt-Nd4	Vwa5a	Slc6a4	Cyp4f18	Actb	Ifitm2	Hs3st1
Ncl	Timm23	Shisa5	Arhgdib	Rbm39	mt-Nd6	Ccl2	Rgs13	Cd9	Zfp36	Mcpt8	Osbpl8
Eif5a	Mdh2	Gimap6	Il2rg	Paxbp1	Rpl38	Mrgprb2	Ecm1	Btg2	Actg1	Cd9	Ivns1abp
Hspd1	Eif5a	Slfn1	Ndfip1	mt-Nd4	Rpl35a	Apoe	Cd55	Osm	Ccl9	Rpl18a	Ifitm2
Rpl31	Eno1b	Ptprc	Ms4a6b	mt-Nd6	mt-Nd5	Hpgds	Cadm1	Cd7	Aqp9	Sub1	Patz1
Mif	Pgk1	Npc2	Ltb	mt-Nd2	Gm17300	Rab27b	Slc29a1	Rps27	Cd7	Ivns1abp	Gch1
C1qbp	Atp5b	Btg1	H2-D1	Gm42418	Rps28	Cpa3	Mrgpra4	Tyrobp	Mpc2	Rps27	Socs2
Rps17	Cct8	Id2	Shisa5	Jund	Erdr1	Ly6a	Mrgprx2	Lilr4b	Gsr	Furin	Il1rl1
Nme1	Uqcrc1	Malat1	Pdia3	PISD	Taf1d	Slc29a1	Pcp4l1	Actb	Tmsb4x	Ccl3	Rab27b
Erh	Phb	Gimap3	Cdk2ap2	Srrm2	Gm2000	A530099J19Rik	Vwa5a	Pim1	H3f3b	Gm26809	Itm2c
Eef1d	Cct7	Zbp1	Arpc2	Xist	Rpl28	Pmp22	Ncam1	H3f3b	Lilr4b	Hs3st1	Cd81
Atp5g1	Ldha	Ifi27	Tmbim6	Son	Rps17	Cyb5a	Gnai1	S100a11	Osm	Rpl13	Hes1
Hsp90ab1	Srm	Cdk2ap2	Cd2	Wnk1	Hspe1	Slc31a2	Pros1	Rps11	Hgf	Rps14	Itga4
Set	Ran	Cd52	Gimap4	Rsrp1	Mt1	Serpinb1a	Cyb5a	Aqp9	Cks2	Tnfaip3	Ahnak
Rps2	Brix1	Pdcd4	Slfn1	Cit	Gm8186	Kcne3	Smpx	Grina	Igsf6	Itga4	Hpgds
Hnrnpa1	Slc25a5	Lsp1	Tmem50a	Fyb	Polr2l	Hexb	Tpsb2	Csf1	Anxa1	Fau	Cmtm7
Rpl27	Canx	Rasgrp1	Laptm5	mt-Nd5	Rps12	Mfge8	Ctsd	Rps23	Ets1	Btg1	Gnaz
Ran	Ncl	Pglyrp1	Capg	mt-Co1	Rps29	Basp1	Meis2	Sell	C5ar1	Ier3	Atp8b5
Pa2g4	Ywhae	Rac2	H2-T22	Arhgap15	Gm10073	Acer3	Adrb2	Alox5ap	S100a11	Rpl32	Ccl2
Mt1	Psma5	Sh3bgrl3	Tnfrsf18	Rps27rt	Rpl12	Atp8b5	Jun	Dnajb9	Ptgs2	Rps9	Mctp1
Rpl26	Atp5a1	Slfn2	Cd3d	Krit1	Lif	Mrgprx2	Stard13	Gsr	Grina	Rps18	Sep15
Mrto4	Hnrnpa1	Sep1	Dazap2	Aes	Hist1h4i	Osbpl8	Rarres1	Il6	Dnajb1	Nfkb1	Basp1
Lyar	Nop16	Ms4a6b	Ppp1ca	Tiam1	Hist1h2bj	Tph1	Tpsab1	Nfkbia	Nfkbia	Lag3	Acer3
Nhp2l1	Cacybp	Rsrp1	Glipr2	Ltf	Hnrnpd	Itm2c	Cd81	Ier5	Lsp1	Clnk	Fam105a
Tomm5	Eif2s1	Myl12b	Limd2	Il4	Alyref	Cd55	Apoe	Sep1	Alox15	Csf2rb	Ago2
Timm23	Cct4	Ypel3	Actg1	Tinagl1	Fam162a	Maob	Gcsam	Mir142hg	Kctd12	Rps19	Gpr65
Rps26	Tmed2	Gbp8	Myl12a	4932438H23Rik	Gnl3	Hs6st2	Fam102b	Mpc2	Csf1	Rpl37a	Prkcb
Ranbp1	Psmd7	Cd3d	Cd53	Lama5	Hist1h2ao	Tpsab1	Capg	Myl12b	Btg2	RP23-137A24.6	Apoe
Ruvbl2	Phb2	H2-K1	Prr13	Thy1	Gm26917	Lxn	Ahnak2	Plac8	Anxa2	Fosl2	Gpr171
Ppa1	Cnbp	Gmfg	Actr3	Utrn	Atpif1	Tmem9	Vimp	Fau	Pglyrp1	Rps23	Furin
Polr2l	Npm1	Crip1	Sep1	Ifi27l2a	Hist1h2ae	Cmtm7	Klf2	Egr1	Tmem71	Skil	Rpl3
Ldha	Set	Akap13	Zbp1	Gm26917	mt-Co1	Fam105a	Lsamp	Cks2	Emb	Meis1	Tph1
Fam162a	Mrpl12	Selplg	Capzb	Ncoa3	Top2a	Rgs13	Rhob	Actg1	Ier5	Csf2rb2	Inpp5d
Phb2	Atp5c1	Isg20	Sh3bgrl3	Rasa1	Lsm7	Sep15	Fam198b	Rap1b	Calm1	Rps7	Prnp
Rpl21	Ruvbl1	H2-D1	Ifi27	Gm9844	Rps21	Dpysl2	Pilra	Ptgs2	Plk3	Btg2	B2m
Ptges3	Tpi1	Hmha1	Ecm1	Nisch	Gm5611	Mrgpra4	Camk2d	Emb	Neat1	Plaur	Atp5f1
Mrpl12	Eif6	Cyba	Sri	Ankrd11	Bola2	Pilra	St3gal5	Plk3	Slbp	Ptprcap	Ak2
Cct8	Gm8730	Myl6	Ywhah	Hist1h2an	mt-Cytb	Il1rl1	Ramp1	Hgf	Rap1b	Rps24	Clnk
Cct5	Tcp1	Ets1	Cyba	Zc3h7a	Hist1h1b	Ednra	Ednra	Ier3	C3ar1	Pdcd1lg2	Cstb
Eno1	Glrx3	Maf	Capza1	Adamtsl4	Mki67	Lgals1	Mt1	Kctd12	Ssh2	Myl12b	Tubb5
Rpl38	Ppp1ca	Ypel5	Isg20	Hist1h2bm	Mif	Adora3	Cma1	Igsf6	Hmgb2	Rab38	Foxp1
Phb	1110008F13Rik	Flt3l	Btg1	Cxcr4	mt-Atp6	Ahnak	P4hb	Zc3hav1	Id1	Rps3a1	Meis1
Impdh2	Nme1	Fam102a	Slfn2	Ahcyl2	Ktn1	Prkcb	Snx2	Ets1	Cited2	Rps18-ps3	Dpysl2
Cacybp	Nhp2	Gbp6-1	Myl12b	Cish	Snrpd2	Slc45a3	Ier2	Gm5148	Tbc1d4	Rpl9	Ldha
